# Supplementary material for: Synthesis of highly substituted tetrahydroquinolines using ethyl cyanoacetate via aza-Michael–Michael addition
Source: RSC Adv. 2020 Apr 3;10(23):13591–600. doi: 10.1039/d0ra01264e (PMC9051536; doi:10.1039/d0ra01264e)
Supplement: RA-010-D0RA01264E-s003 [file RA-010-D0RA01264E-s003.cif]

# Electronic Supplementary Material (ESI) for RSC Advances.
# This journal is © The Royal Society of Chemistry 2020

####################################################################### 
# 
# This file contains crystal structure data downloaded from the 
# Cambridge Structural Database (CSD) hosted by the Cambridge 
# Crystallographic Data Centre (CCDC).
# 
# Full information about CCDC data access policies and citation 
# guidelines are available at http://www.ccdc.cam.ac.uk/access/V1 
# 
# Audit and citation data items may have been added by the CCDC. 
# Please retain this information to preserve the provenance of 
# this file and to allow appropriate attribution of the data. 
# 
#######################################################################

data_ic18499
_database_code_depnum_ccdc_archive 'CCDC 1834300'
loop_
_audit_author_name
_audit_author_address
'Gene-Hsiang Lee'
;National Taiwan university
Taiwan
;
_audit_update_record             
;
2018-04-03 deposited with the CCDC.	2020-03-27 downloaded from the CCDC.
;

_audit_creation_method           SHELXL-2014/7
_shelx_SHELXL_version_number     2014/7
_chemical_name_systematic        ?
_chemical_name_common            ?
_chemical_melting_point          ?
_chemical_formula_moiety         ?
_chemical_formula_sum            'C25 H27 N3 O6'
_chemical_formula_weight         465.49

loop_
_atom_type_symbol
_atom_type_description
_atom_type_scat_dispersion_real
_atom_type_scat_dispersion_imag
_atom_type_scat_source
C C 0.0181 0.0091 'International Tables Vol C Tables 4.2.6.8 and 6.1.1.4'
H H 0.0000 0.0000 'International Tables Vol C Tables 4.2.6.8 and 6.1.1.4'
N N 0.0311 0.0180 'International Tables Vol C Tables 4.2.6.8 and 6.1.1.4'
O O 0.0492 0.0322 'International Tables Vol C Tables 4.2.6.8 and 6.1.1.4'

_space_group_crystal_system      monoclinic
_space_group_IT_number           14
_space_group_name_H-M_alt        'P 21/c'
_space_group_name_Hall           '-P 2ybc'

_shelx_space_group_comment       
; 
The symmetry employed for this shelxl refinement is uniquely defined 
by the following loop, which should always be used as a source of 
symmetry information in preference to the above space-group names. 
They are only intended as comments. 
;

loop_
_space_group_symop_operation_xyz
'x, y, z'
'-x, y+1/2, -z+1/2'
'-x, -y, -z'
'x, -y-1/2, z-1/2'

_cell_length_a                   11.8148(3)
_cell_length_b                   9.6634(2)
_cell_length_c                   20.8234(5)
_cell_angle_alpha                90
_cell_angle_beta                 98.5727(10)
_cell_angle_gamma                90
_cell_volume                     2350.87(10)
_cell_formula_units_Z            4
_cell_measurement_temperature    200(2)
_cell_measurement_reflns_used    7578
_cell_measurement_theta_min      3.78
_cell_measurement_theta_max      70.03

_exptl_crystal_description       needle
_exptl_crystal_colour            yellow
_exptl_crystal_density_meas      ?
_exptl_crystal_density_method    ?
_exptl_crystal_density_diffrn    1.315
_exptl_crystal_F_000             984
_exptl_transmission_factor_min   ?
_exptl_transmission_factor_max   ?
_exptl_crystal_size_max          0.159
_exptl_crystal_size_mid          0.045
_exptl_crystal_size_min          0.042
_exptl_absorpt_coefficient_mu    0.784
_shelx_estimated_absorpt_T_min   0.885
_shelx_estimated_absorpt_T_max   0.968
_exptl_absorpt_correction_type   multi-scan
_exptl_absorpt_correction_T_min  0.6024
_exptl_absorpt_correction_T_max  0.7533
_exptl_absorpt_process_details   'SADABS (Bruker, 2016)'
_exptl_absorpt_special_details   ?
_diffrn_ambient_temperature      200(2)
_diffrn_radiation_wavelength     1.54178
_diffrn_radiation_type           CuK\a
_diffrn_source                   ?
_diffrn_measurement_device_type  'Bruker D8 VENTURE'
_diffrn_measurement_method       '\f and \w scans'
_diffrn_detector_area_resol_mean ?
_diffrn_reflns_number            11420
_diffrn_reflns_av_unetI/netI     0.0247
_diffrn_reflns_av_R_equivalents  0.0208
_diffrn_reflns_limit_h_min       -14
_diffrn_reflns_limit_h_max       14
_diffrn_reflns_limit_k_min       -9
_diffrn_reflns_limit_k_max       11
_diffrn_reflns_limit_l_min       -24
_diffrn_reflns_limit_l_max       25
_diffrn_reflns_theta_min         4.294
_diffrn_reflns_theta_max         69.990
_diffrn_reflns_theta_full        67.679
_diffrn_measured_fraction_theta_max 0.985
_diffrn_measured_fraction_theta_full 0.988
_diffrn_reflns_Laue_measured_fraction_max 0.985
_diffrn_reflns_Laue_measured_fraction_full 0.988
_diffrn_reflns_point_group_measured_fraction_max 0.985
_diffrn_reflns_point_group_measured_fraction_full 0.988
_reflns_number_total             4394
_reflns_number_gt                3715
_reflns_threshold_expression     'I > 2\s(I)'
_reflns_Friedel_coverage         0.000
_reflns_Friedel_fraction_max     .
_reflns_Friedel_fraction_full    .

_reflns_special_details          
; 
 Reflections were merged by SHELXL according to the crystal 
 class for the calculation of statistics and refinement. 
  
 _reflns_Friedel_fraction is defined as the number of unique 
 Friedel pairs measured divided by the number that would be 
 possible theoretically, ignoring centric projections and 
 systematic absences. 
;

_computing_data_collection       'Bruker APEX3'
_computing_cell_refinement       'Bruker SAINT'
_computing_data_reduction        'Bruker SAINT'
_computing_structure_solution    'SHELXS-97 (Sheldrick 2008)'
_computing_structure_refinement  'SHELXL-2014/7 (Sheldrick, 2014)'
_computing_molecular_graphics    'Bruker SHELXTL'
_computing_publication_material  'Bruker SHELXTL'
_refine_special_details          ?
_refine_ls_structure_factor_coef Fsqd
_refine_ls_matrix_type           full
_refine_ls_weighting_scheme      calc
_refine_ls_weighting_details     
'w=1/[\s^2^(Fo^2^)+(0.0421P)^2^+0.8741P] where P=(Fo^2^+2Fc^2^)/3'
_atom_sites_solution_primary     ?
_atom_sites_solution_secondary   ?
_atom_sites_solution_hydrogens   mixed
_refine_ls_hydrogen_treatment    mixed
_refine_ls_extinction_method     none
_refine_ls_extinction_coef       .
_refine_ls_number_reflns         4394
_refine_ls_number_parameters     323
_refine_ls_number_restraints     16
_refine_ls_R_factor_all          0.0481
_refine_ls_R_factor_gt           0.0392
_refine_ls_wR_factor_ref         0.1040
_refine_ls_wR_factor_gt          0.0947
_refine_ls_goodness_of_fit_ref   1.037
_refine_ls_restrained_S_all      1.041
_refine_ls_shift/su_max          0.000
_refine_ls_shift/su_mean         0.000

loop_
_atom_site_label
_atom_site_type_symbol
_atom_site_fract_x
_atom_site_fract_y
_atom_site_fract_z
_atom_site_U_iso_or_equiv
_atom_site_adp_type
_atom_site_occupancy
_atom_site_site_symmetry_order
_atom_site_calc_flag
_atom_site_refinement_flags_posn
_atom_site_refinement_flags_adp
_atom_site_refinement_flags_occupancy
_atom_site_disorder_assembly
_atom_site_disorder_group
O1 O 0.90794(11) 0.32296(16) 0.18259(8) 0.0605(4) Uani 1 1 d . . . . .
O2 O 1.01279(10) 0.47810(15) 0.23607(7) 0.0548(3) Uani 1 1 d . . . . .
O3 O 0.38437(11) 1.29265(13) 0.13625(5) 0.0447(3) Uani 1 1 d . . . . .
O4 O 0.28129(8) 1.25132(11) 0.03742(5) 0.0327(2) Uani 1 1 d . . . . .
O5 O 0.65644(10) 1.05387(14) 0.19150(6) 0.0455(3) Uani 1 1 d . . . . .
O6 O 0.69557(9) 0.95053(14) 0.10131(6) 0.0429(3) Uani 1 1 d D . . . .
N1 N 0.42102(10) 0.71878(16) 0.19791(7) 0.0375(3) Uani 1 1 d . . . . .
H1 H 0.4161(16) 0.659(2) 0.2286(10) 0.046(5) Uiso 1 1 d . . . . .
N2 N 0.49303(12) 0.73913(16) 0.03439(6) 0.0401(3) Uani 1 1 d . . . . .
N3 N 0.92035(11) 0.43497(16) 0.20979(7) 0.0405(3) Uani 1 1 d . . . . .
C1 C 0.31733(12) 0.78203(17) 0.17476(6) 0.0307(3) Uani 1 1 d . . . . .
C2 C 0.21536(13) 0.71256(18) 0.18087(7) 0.0363(3) Uani 1 1 d . . . . .
H2A H 0.2183 0.6267 0.2033 0.044 Uiso 1 1 calc R U . . .
C3 C 0.11119(13) 0.7671(2) 0.15483(8) 0.0426(4) Uani 1 1 d . . . . .
H3 H 0.0427 0.7194 0.1596 0.051 Uiso 1 1 calc R U . . .
C4 C 0.10607(13) 0.8911(2) 0.12182(10) 0.0506(5) Uani 1 1 d . . . . .
H4 H 0.0342 0.9281 0.1030 0.061 Uiso 1 1 calc R U . . .
C5 C 0.20599(13) 0.9613(2) 0.11620(8) 0.0417(4) Uani 1 1 d . . . . .
H5 H 0.2017 1.0471 0.0937 0.050 Uiso 1 1 calc R U . . .
C6 C 0.31271(11) 0.90951(17) 0.14265(6) 0.0293(3) Uani 1 1 d . . . . .
C7 C 0.42195(11) 0.98875(16) 0.13865(6) 0.0274(3) Uani 1 1 d . . . . .
H7 H 0.4372 1.0485 0.1782 0.033 Uiso 1 1 calc R U . . .
C8 C 0.52395(11) 0.88657(16) 0.14097(6) 0.0264(3) Uani 1 1 d . . . . .
C9 C 0.52886(11) 0.79187(16) 0.20228(6) 0.0301(3) Uani 1 1 d . . . . .
H9 H 0.5384 0.8516 0.2420 0.036 Uiso 1 1 calc R U . . .
C10 C 0.62927(12) 0.69160(17) 0.20704(6) 0.0303(3) Uani 1 1 d . . . . .
C11 C 0.61775(12) 0.55968(18) 0.18050(7) 0.0354(3) Uani 1 1 d . . . . .
H11 H 0.5446 0.5279 0.1609 0.042 Uiso 1 1 calc R U . . .
C12 C 0.71258(13) 0.47376(18) 0.18237(8) 0.0371(3) Uani 1 1 d . . . . .
H12 H 0.7049 0.3830 0.1647 0.045 Uiso 1 1 calc R U . . .
C13 C 0.81837(12) 0.52300(17) 0.21047(7) 0.0332(3) Uani 1 1 d . . . . .
C14 C 0.83244(12) 0.65188(17) 0.23852(7) 0.0347(3) Uani 1 1 d . . . . .
H14 H 0.9057 0.6827 0.2584 0.042 Uiso 1 1 calc R U . . .
C15 C 0.73693(12) 0.73549(17) 0.23696(7) 0.0337(3) Uani 1 1 d . . . . .
H15 H 0.7448 0.8244 0.2566 0.040 Uiso 1 1 calc R U . . .
C16 C 0.41578(12) 1.08420(16) 0.07925(7) 0.0307(3) Uani 1 1 d . . . . .
H16A H 0.4943 1.1010 0.0698 0.037 Uiso 1 1 calc R U . . .
H16B H 0.3724 1.0369 0.0411 0.037 Uiso 1 1 calc R U . . .
C17 C 0.35952(12) 1.22181(16) 0.08875(7) 0.0313(3) Uani 1 1 d . . . . .
C18 C 0.21806(13) 1.38411(18) 0.03196(8) 0.0397(4) Uani 1 1 d . . . . .
C19 C 0.15078(19) 1.3728(2) -0.03583(10) 0.0646(6) Uani 1 1 d . . . . .
H19A H 0.2035 1.3551 -0.0671 0.097 Uiso 1 1 calc R U . . .
H19B H 0.1096 1.4596 -0.0471 0.097 Uiso 1 1 calc R U . . .
H19C H 0.0958 1.2966 -0.0372 0.097 Uiso 1 1 calc R U . . .
C20 C 0.30052(18) 1.5043(2) 0.03628(11) 0.0581(5) Uani 1 1 d . . . . .
H20A H 0.3418 1.5110 0.0806 0.087 Uiso 1 1 calc R U . . .
H20B H 0.2580 1.5901 0.0251 0.087 Uiso 1 1 calc R U . . .
H20C H 0.3553 1.4897 0.0059 0.087 Uiso 1 1 calc R U . . .
C21 C 0.13996(17) 1.3883(2) 0.08370(11) 0.0589(5) Uani 1 1 d . . . . .
H21A H 0.0902 1.3067 0.0794 0.088 Uiso 1 1 calc R U . . .
H21B H 0.0929 1.4722 0.0782 0.088 Uiso 1 1 calc R U . . .
H21C H 0.1864 1.3889 0.1268 0.088 Uiso 1 1 calc R U . . .
C22 C 0.50928(11) 0.80186(16) 0.08122(7) 0.0281(3) Uani 1 1 d . . . . .
C23 C 0.63367(11) 0.97307(16) 0.14773(7) 0.0307(3) Uani 1 1 d . . . . .
C24 C 0.8045(5) 1.0212(7) 0.0979(3) 0.0562(13) Uani 0.577(4) 1 d D U P A 1
H24A H 0.8541 0.9621 0.0750 0.067 Uiso 0.577(4) 1 calc R U P A 1
H24B H 0.8448 1.0396 0.1422 0.067 Uiso 0.577(4) 1 calc R U P A 1
C25 C 0.7800(3) 1.1555(5) 0.06182(18) 0.0572(8) Uani 0.577(4) 1 d D U P A 1
H25A H 0.8514 1.2074 0.0624 0.086 Uiso 0.577(4) 1 calc R U P A 1
H25B H 0.7261 1.2104 0.0828 0.086 Uiso 0.577(4) 1 calc R U P A 1
H25C H 0.7465 1.1362 0.0168 0.086 Uiso 0.577(4) 1 calc R U P A 1
C24' C 0.7978(8) 1.0401(11) 0.1150(4) 0.0562(13) Uani 0.423(4) 1 d D . P A 2
H24C H 0.8618 0.9885 0.1403 0.067 Uiso 0.423(4) 1 calc R U P A 2
H24D H 0.7807 1.1219 0.1405 0.067 Uiso 0.423(4) 1 calc R U P A 2
C25' C 0.8292(5) 1.0842(7) 0.0515(2) 0.0572(8) Uani 0.423(4) 1 d D . P A 2
H25D H 0.9020 1.1346 0.0588 0.086 Uiso 0.423(4) 1 calc R U P A 2
H25E H 0.7692 1.1447 0.0292 0.086 Uiso 0.423(4) 1 calc R U P A 2
H25F H 0.8370 1.0025 0.0246 0.086 Uiso 0.423(4) 1 calc R U P A 2

loop_
_atom_site_aniso_label
_atom_site_aniso_U_11
_atom_site_aniso_U_22
_atom_site_aniso_U_33
_atom_site_aniso_U_23
_atom_site_aniso_U_13
_atom_site_aniso_U_12
O1 0.0497(7) 0.0519(9) 0.0777(9) -0.0163(7) 0.0030(6) 0.0169(6)
O2 0.0293(6) 0.0566(9) 0.0771(9) 0.0027(7) 0.0027(5) 0.0067(5)
O3 0.0557(7) 0.0398(7) 0.0352(6) -0.0051(5) -0.0049(5) 0.0061(5)
O4 0.0316(5) 0.0313(6) 0.0333(5) 0.0020(4) -0.0010(4) 0.0050(4)
O5 0.0368(6) 0.0464(8) 0.0515(7) -0.0159(6) 0.0005(5) -0.0046(5)
O6 0.0274(5) 0.0544(8) 0.0493(6) -0.0016(6) 0.0132(4) -0.0028(5)
N1 0.0291(6) 0.0446(9) 0.0400(7) 0.0180(6) 0.0091(5) 0.0041(6)
N2 0.0474(7) 0.0412(8) 0.0328(7) -0.0043(6) 0.0100(5) -0.0066(6)
N3 0.0360(7) 0.0424(9) 0.0435(7) 0.0050(6) 0.0078(6) 0.0085(6)
C1 0.0277(7) 0.0399(9) 0.0255(6) -0.0003(6) 0.0068(5) 0.0019(6)
C2 0.0337(7) 0.0422(10) 0.0341(7) 0.0031(6) 0.0081(6) -0.0030(6)
C3 0.0273(7) 0.0540(11) 0.0467(9) 0.0004(8) 0.0060(6) -0.0058(7)
C4 0.0247(7) 0.0609(13) 0.0644(11) 0.0095(9) 0.0004(7) 0.0035(7)
C5 0.0295(7) 0.0433(10) 0.0514(9) 0.0089(8) 0.0029(6) 0.0039(7)
C6 0.0262(6) 0.0359(9) 0.0260(6) -0.0009(6) 0.0045(5) 0.0036(6)
C7 0.0260(6) 0.0318(8) 0.0243(6) 0.0001(5) 0.0037(5) 0.0041(6)
C8 0.0245(6) 0.0305(8) 0.0243(6) 0.0000(5) 0.0036(5) 0.0017(5)
C9 0.0276(6) 0.0376(9) 0.0250(6) 0.0037(6) 0.0039(5) 0.0045(6)
C10 0.0292(7) 0.0364(9) 0.0253(6) 0.0067(6) 0.0043(5) 0.0043(6)
C11 0.0295(7) 0.0383(9) 0.0371(7) 0.0034(7) 0.0012(6) 0.0000(6)
C12 0.0371(8) 0.0331(9) 0.0403(8) 0.0001(6) 0.0031(6) 0.0023(7)
C13 0.0301(7) 0.0366(9) 0.0334(7) 0.0064(6) 0.0063(5) 0.0066(6)
C14 0.0286(7) 0.0399(9) 0.0341(7) 0.0039(6) -0.0002(5) 0.0021(6)
C15 0.0337(7) 0.0347(9) 0.0309(7) 0.0002(6) -0.0008(5) 0.0030(6)
C16 0.0305(7) 0.0345(8) 0.0271(6) 0.0021(6) 0.0047(5) 0.0047(6)
C17 0.0311(7) 0.0337(9) 0.0287(7) 0.0035(6) 0.0036(5) 0.0011(6)
C18 0.0362(8) 0.0329(9) 0.0479(9) 0.0039(7) -0.0007(7) 0.0091(7)
C19 0.0645(12) 0.0597(14) 0.0605(12) 0.0069(10) -0.0205(10) 0.0217(10)
C20 0.0598(11) 0.0350(11) 0.0769(13) 0.0125(9) 0.0016(10) 0.0009(9)
C21 0.0480(10) 0.0563(13) 0.0750(13) 0.0017(10) 0.0177(9) 0.0168(9)
C22 0.0272(6) 0.0295(8) 0.0286(7) 0.0037(6) 0.0070(5) 0.0005(5)
C23 0.0252(6) 0.0319(8) 0.0341(7) 0.0023(6) 0.0012(5) 0.0042(6)
C24 0.0277(11) 0.081(3) 0.066(4) -0.011(2) 0.0262(17) -0.0102(15)
C25 0.057(2) 0.063(3) 0.0510(15) 0.0001(16) 0.0079(14) -0.0251(15)
C24' 0.0277(11) 0.081(3) 0.066(4) -0.011(2) 0.0262(17) -0.0102(15)
C25' 0.057(2) 0.063(3) 0.0510(15) 0.0001(16) 0.0079(14) -0.0251(15)

_geom_special_details            
; 
 All esds (except the esd in the dihedral angle between two l.s. planes) 
 are estimated using the full covariance matrix.  The cell esds are taken 
 into account individually in the estimation of esds in distances, angles 
 and torsion angles; correlations between esds in cell parameters are only 
 used when they are defined by crystal symmetry.  An approximate (isotropic) 
 treatment of cell esds is used for estimating esds involving l.s. planes. 
;

loop_
_geom_bond_atom_site_label_1
_geom_bond_atom_site_label_2
_geom_bond_distance
_geom_bond_site_symmetry_2
_geom_bond_publ_flag
O1 N3 1.220(2) . ?
O2 N3 1.2197(19) . ?
O3 C17 1.2028(19) . ?
O4 C17 1.3355(17) . ?
O4 C18 1.4807(19) . ?
O5 C23 1.1998(19) . ?
O6 C23 1.3144(18) . ?
O6 C24 1.468(6) . ?
O6 C24' 1.478(8) . ?
N1 C1 1.3894(19) . ?
N1 C9 1.4477(19) . ?
N2 C22 1.140(2) . ?
N3 C13 1.4767(19) . ?
C1 C6 1.399(2) . ?
C1 C2 1.401(2) . ?
C2 C3 1.374(2) . ?
C3 C4 1.378(3) . ?
C4 C5 1.382(2) . ?
C5 C6 1.392(2) . ?
C6 C7 1.5136(19) . ?
C7 C16 1.5360(19) . ?
C7 C8 1.5532(18) . ?
C8 C22 1.4779(19) . ?
C8 C23 1.5313(19) . ?
C8 C9 1.5648(19) . ?
C9 C10 1.5235(19) . ?
C10 C11 1.388(2) . ?
C10 C15 1.396(2) . ?
C11 C12 1.390(2) . ?
C12 C13 1.383(2) . ?
C13 C14 1.375(2) . ?
C14 C15 1.384(2) . ?
C16 C17 1.513(2) . ?
C18 C20 1.510(3) . ?
C18 C19 1.517(2) . ?
C18 C21 1.520(3) . ?
C24 C25 1.506(7) . ?
C24' C25' 1.488(7) . ?

loop_
_geom_angle_atom_site_label_1
_geom_angle_atom_site_label_2
_geom_angle_atom_site_label_3
_geom_angle
_geom_angle_site_symmetry_1
_geom_angle_site_symmetry_3
_geom_angle_publ_flag
C17 O4 C18 121.84(12) . . ?
C23 O6 C24 123.1(3) . . ?
C23 O6 C24' 106.8(3) . . ?
C1 N1 C9 121.96(13) . . ?
O2 N3 O1 123.29(14) . . ?
O2 N3 C13 118.44(15) . . ?
O1 N3 C13 118.27(14) . . ?
N1 C1 C6 121.52(13) . . ?
N1 C1 C2 118.90(14) . . ?
C6 C1 C2 119.50(13) . . ?
C3 C2 C1 120.79(16) . . ?
C2 C3 C4 120.05(15) . . ?
C3 C4 C5 119.64(15) . . ?
C4 C5 C6 121.67(16) . . ?
C5 C6 C1 118.32(14) . . ?
C5 C6 C7 121.73(14) . . ?
C1 C6 C7 119.93(12) . . ?
C6 C7 C16 114.18(11) . . ?
C6 C7 C8 109.92(12) . . ?
C16 C7 C8 110.50(11) . . ?
C22 C8 C23 111.79(11) . . ?
C22 C8 C7 109.44(11) . . ?
C23 C8 C7 107.34(12) . . ?
C22 C8 C9 110.39(12) . . ?
C23 C8 C9 108.44(11) . . ?
C7 C8 C9 109.35(10) . . ?
N1 C9 C10 111.30(13) . . ?
N1 C9 C8 107.99(11) . . ?
C10 C9 C8 111.02(11) . . ?
C11 C10 C15 119.04(14) . . ?
C11 C10 C9 121.94(13) . . ?
C15 C10 C9 118.98(14) . . ?
C10 C11 C12 120.43(14) . . ?
C13 C12 C11 118.69(15) . . ?
C14 C13 C12 122.39(14) . . ?
C14 C13 N3 118.60(13) . . ?
C12 C13 N3 119.01(15) . . ?
C13 C14 C15 118.18(14) . . ?
C14 C15 C10 121.22(15) . . ?
C17 C16 C7 113.06(11) . . ?
O3 C17 O4 126.27(15) . . ?
O3 C17 C16 123.35(13) . . ?
O4 C17 C16 110.38(12) . . ?
O4 C18 C20 110.38(13) . . ?
O4 C18 C19 101.39(14) . . ?
C20 C18 C19 110.77(17) . . ?
O4 C18 C21 108.76(14) . . ?
C20 C18 C21 113.05(17) . . ?
C19 C18 C21 111.85(16) . . ?
N2 C22 C8 176.82(15) . . ?
O5 C23 O6 125.46(14) . . ?
O5 C23 C8 121.07(13) . . ?
O6 C23 C8 113.46(12) . . ?
O6 C24 C25 108.7(5) . . ?
O6 C24' C25' 107.5(6) . . ?

_refine_diff_density_max         0.248
_refine_diff_density_min         -0.174
_refine_diff_density_rms         0.036

_shelx_res_file                  
; 
  
    ic18499.res created by SHELXL-2014/7 
  
  
TITL ic18499 in P2(1)/c 
CELL 1.54178  11.81480   9.66340  20.82340  90.0000  98.5727  90.0000 
ZERR    4.00   0.00030   0.00020   0.00050   0.0000   0.0010   0.0000 
LATT 1 
SYMM -X, 0.5+Y, 0.5-Z 
SFAC C  H  N  O 
UNIT 100  108  12  24 
OMIT -3 140 
L.S. 10 
ACTA 
BOND 
FMAP 2 
EADP C24 C24' 
EADP C25 C25' 
DFIX 1.45 0.01 O6 C24 
DFIX 1.53 0.01 C24 C25 
DFIX 1.45 0.01 O6 C24' 
DFIX 1.53 0.01 C24' C25' 
ISOR 0.01 C24 C25 
PLAN 20 
SIZE 0.042 0.045 0.159 
TEMP -73.150 
WGHT    0.042100    0.874100 
FVAR       0.17292   0.57708 
O1    4    0.907941    0.322956    0.182587    11.00000    0.04971    0.05195 = 
         0.07775   -0.01628    0.00298    0.01692 
O2    4    1.012788    0.478100    0.236069    11.00000    0.02929    0.05656 = 
         0.07709    0.00268    0.00270    0.00675 
O3    4    0.384370    1.292650    0.136248    11.00000    0.05566    0.03980 = 
         0.03515   -0.00514   -0.00488    0.00615 
O4    4    0.281292    1.251319    0.037417    11.00000    0.03155    0.03135 = 
         0.03334    0.00198   -0.00097    0.00500 
O5    4    0.656444    1.053874    0.191500    11.00000    0.03682    0.04644 = 
         0.05154   -0.01595    0.00054   -0.00463 
O6    4    0.695570    0.950529    0.101306    11.00000    0.02737    0.05445 = 
         0.04930   -0.00163    0.01319   -0.00282 
N1    3    0.421019    0.718782    0.197913    11.00000    0.02911    0.04464 = 
         0.03996    0.01803    0.00908    0.00406 
H1    2    0.416118    0.659329    0.228623    11.00000    0.04583 
N2    3    0.493027    0.739127    0.034395    11.00000    0.04745    0.04116 = 
         0.03284   -0.00429    0.00996   -0.00664 
N3    3    0.920350    0.434974    0.209789    11.00000    0.03601    0.04242 = 
         0.04353    0.00505    0.00785    0.00845 
C1    1    0.317335    0.782027    0.174762    11.00000    0.02771    0.03989 = 
         0.02548   -0.00034    0.00677    0.00194 
C2    1    0.215357    0.712557    0.180869    11.00000    0.03369    0.04217 = 
         0.03409    0.00315    0.00807   -0.00300 
AFIX  43 
H2A   2    0.218288    0.626707    0.203285    11.00000   -1.20000 
AFIX   0 
C3    1    0.111190    0.767127    0.154825    11.00000    0.02731    0.05402 = 
         0.04672    0.00041    0.00596   -0.00575 
AFIX  43 
H3    2    0.042652    0.719354    0.159574    11.00000   -1.20000 
AFIX   0 
C4    1    0.106068    0.891103    0.121821    11.00000    0.02467    0.06086 = 
         0.06437    0.00952    0.00044    0.00353 
AFIX  43 
H4    2    0.034216    0.928103    0.103037    11.00000   -1.20000 
AFIX   0 
C5    1    0.205988    0.961306    0.116196    11.00000    0.02955    0.04326 = 
         0.05136    0.00888    0.00294    0.00394 
AFIX  43 
H5    2    0.201733    1.047113    0.093699    11.00000   -1.20000 
AFIX   0 
C6    1    0.312713    0.909509    0.142648    11.00000    0.02622    0.03591 = 
         0.02604   -0.00086    0.00448    0.00357 
C7    1    0.421948    0.988751    0.138652    11.00000    0.02600    0.03184 = 
         0.02435    0.00007    0.00373    0.00409 
AFIX  13 
H7    2    0.437225    1.048505    0.178204    11.00000   -1.20000 
AFIX   0 
C8    1    0.523949    0.886567    0.140971    11.00000    0.02451    0.03049 = 
         0.02428    0.00003    0.00357    0.00175 
C9    1    0.528857    0.791871    0.202284    11.00000    0.02765    0.03760 = 
         0.02503    0.00372    0.00389    0.00446 
AFIX  13 
H9    2    0.538358    0.851554    0.241955    11.00000   -1.20000 
AFIX   0 
C10   1    0.629272    0.691599    0.207039    11.00000    0.02921    0.03643 = 
         0.02525    0.00666    0.00435    0.00432 
C11   1    0.617753    0.559677    0.180502    11.00000    0.02954    0.03833 = 
         0.03712    0.00342    0.00119    0.00002 
AFIX  43 
H11   2    0.544597    0.527884    0.160931    11.00000   -1.20000 
AFIX   0 
C12   1    0.712584    0.473760    0.182375    11.00000    0.03705    0.03310 = 
         0.04034    0.00006    0.00307    0.00227 
AFIX  43 
H12   2    0.704868    0.383026    0.164703    11.00000   -1.20000 
AFIX   0 
C13   1    0.818368    0.522996    0.210473    11.00000    0.03014    0.03662 = 
         0.03344    0.00644    0.00633    0.00657 
C14   1    0.832436    0.651878    0.238516    11.00000    0.02860    0.03994 = 
         0.03413    0.00388   -0.00022    0.00205 
AFIX  43 
H14   2    0.905690    0.682693    0.258415    11.00000   -1.20000 
AFIX   0 
C15   1    0.736927    0.735489    0.236957    11.00000    0.03373    0.03466 = 
         0.03092    0.00019   -0.00076    0.00303 
AFIX  43 
H15   2    0.744774    0.824377    0.256606    11.00000   -1.20000 
AFIX   0 
C16   1    0.415780    1.084202    0.079253    11.00000    0.03049    0.03452 = 
         0.02708    0.00212    0.00466    0.00474 
AFIX  23 
H16A  2    0.494300    1.100976    0.069800    11.00000   -1.20000 
H16B  2    0.372358    1.036932    0.041147    11.00000   -1.20000 
AFIX   0 
C17   1    0.359525    1.221807    0.088746    11.00000    0.03108    0.03374 = 
         0.02867    0.00349    0.00359    0.00109 
C18   1    0.218057    1.384111    0.031962    11.00000    0.03625    0.03289 = 
         0.04790    0.00388   -0.00065    0.00915 
C19   1    0.150779    1.372845   -0.035831    11.00000    0.06445    0.05968 = 
         0.06054    0.00687   -0.02049    0.02169 
AFIX 137 
H19A  2    0.203471    1.355085   -0.067054    11.00000   -1.50000 
H19B  2    0.109597    1.459602   -0.047066    11.00000   -1.50000 
H19C  2    0.095814    1.296570   -0.037162    11.00000   -1.50000 
AFIX   0 
C20   1    0.300517    1.504287    0.036284    11.00000    0.05981    0.03501 = 
         0.07686    0.01253    0.00164    0.00085 
AFIX 137 
H20A  2    0.341841    1.510980    0.080616    11.00000   -1.50000 
H20B  2    0.257957    1.590148    0.025131    11.00000   -1.50000 
H20C  2    0.355276    1.489733    0.005909    11.00000   -1.50000 
AFIX   0 
C21   1    0.139964    1.388343    0.083696    11.00000    0.04796    0.05634 = 
         0.07500    0.00166    0.01773    0.01682 
AFIX 137 
H21A  2    0.090238    1.306670    0.079441    11.00000   -1.50000 
H21B  2    0.092887    1.472216    0.078194    11.00000   -1.50000 
H21C  2    0.186412    1.388874    0.126813    11.00000   -1.50000 
AFIX   0 
C22   1    0.509278    0.801855    0.081216    11.00000    0.02718    0.02954 = 
         0.02858    0.00369    0.00702    0.00054 
C23   1    0.633671    0.973075    0.147732    11.00000    0.02522    0.03186 = 
         0.03408    0.00235    0.00115    0.00418 
PART   1 
C24   1    0.804501    1.021245    0.097880    21.00000    0.02765    0.08105 = 
         0.06583   -0.01141    0.02623   -0.01023 
AFIX  23 
H24A  2    0.854140    0.962131    0.075021    21.00000   -1.20000 
H24B  2    0.844817    1.039558    0.142235    21.00000   -1.20000 
AFIX   0 
C25   1    0.780000    1.155546    0.061820    21.00000    0.05713    0.06339 = 
         0.05105    0.00014    0.00790   -0.02510 
AFIX 137 
H25A  2    0.851425    1.207418    0.062420    21.00000   -1.50000 
H25B  2    0.726087    1.210397    0.082795    21.00000   -1.50000 
H25C  2    0.746541    1.136234    0.016774    21.00000   -1.50000 
AFIX   0 
PART   2 
C24'  1    0.797768    1.040086    0.114986   -21.00000    0.02765    0.08105 = 
         0.06583   -0.01141    0.02623   -0.01023 
AFIX  23 
H24C  2    0.861819    0.988495    0.140297   -21.00000   -1.20000 
H24D  2    0.780716    1.121925    0.140496   -21.00000   -1.20000 
AFIX   0 
C25'  1    0.829184    1.084244    0.051493   -21.00000    0.05713    0.06339 = 
         0.05105    0.00014    0.00790   -0.02510 
AFIX 137 
H25D  2    0.901980    1.134572    0.058821   -21.00000   -1.50000 
H25E  2    0.769240    1.144714    0.029209   -21.00000   -1.50000 
H25F  2    0.837022    1.002527    0.024634   -21.00000   -1.50000 
PART   0 
  
AFIX   0 
HKLF 4 
  
REM  ic18499 in P2(1)/c 
REM R1 =  0.0392 for    3715 Fo > 4sig(Fo)  and  0.0481 for all    4394 data 
REM    323 parameters refined using     16 restraints 
  
END 
  
WGHT      0.0415      0.8734 
  
REM Highest difference peak  0.248,  deepest hole -0.174,  1-sigma level  0.036 
Q1    1   0.8279  1.1136  0.0740  11.00000  0.05    0.25 
Q2    1   0.5824  0.7385  0.2026  11.00000  0.05    0.23 
Q3    1   0.4727  0.9418  0.1381  11.00000  0.05    0.20 
Q4    1   0.5218  0.8378  0.1703  11.00000  0.05    0.20 
Q5    1   0.8198  1.0593  0.0272  11.00000  0.05    0.20 
Q6    1   0.3649  0.9531  0.1438  11.00000  0.05    0.18 
Q7    1   0.4941  1.1407  0.0869  11.00000  0.05    0.18 
Q8    1   0.4159  1.0408  0.1110  11.00000  0.05    0.18 
Q9    1   0.8262  1.0580  0.1644  11.00000  0.05    0.16 
Q10   1   0.5733  0.9301  0.1430  11.00000  0.05    0.16 
Q11   1   0.8385  0.9789  0.1289  11.00000  0.05    0.16 
Q12   1   0.5590  0.8797  0.2331  11.00000  0.05    0.16 
Q13   1   0.1574  0.7617  0.1757  11.00000  0.05    0.16 
Q14   1   0.8642  0.9404  0.1192  11.00000  0.05    0.14 
Q15   1   0.4072  1.0558  0.0368  11.00000  0.05    0.14 
Q16   1   0.2635  0.7201  0.1592  11.00000  0.05    0.13 
Q17   1   0.2614  0.9549  0.1473  11.00000  0.05    0.13 
Q18   1   0.7842  1.1052  0.1134  11.00000  0.05    0.13 
Q19   1   0.1798  1.3813 -0.0022  11.00000  0.05    0.13 
Q20   1   0.6827  0.7325  0.2027  11.00000  0.05    0.13 
;
_shelx_res_checksum              17977
####################################################################### 
# 
# This file contains crystal structure data downloaded from the 
# Cambridge Structural Database (CSD) hosted by the Cambridge 
# Crystallographic Data Centre (CCDC).
# 
# Full information about CCDC data access policies and citation 
# guidelines are available at http://www.ccdc.cam.ac.uk/access/V1 
# 
# Audit and citation data items may have been added by the CCDC. 
# Please retain this information to preserve the provenance of 
# this file and to allow appropriate attribution of the data. 
# 
#######################################################################

data_ic18555
_database_code_depnum_ccdc_archive 'CCDC 1834305'
loop_
_audit_author_name
_audit_author_address
'Gene-Hsiang Lee'
;National Taiwan university
Taiwan
;
_audit_update_record             
;
2018-04-03 deposited with the CCDC.	2020-03-27 downloaded from the CCDC.
;

_audit_creation_method           SHELXL-2014/7
_shelx_SHELXL_version_number     2014/7
_chemical_name_systematic        ?
_chemical_name_common            ?
_chemical_melting_point          ?
_chemical_formula_moiety         ?
_chemical_formula_sum            'C25 H27 N3 O6'
_chemical_formula_weight         465.49

loop_
_atom_type_symbol
_atom_type_description
_atom_type_scat_dispersion_real
_atom_type_scat_dispersion_imag
_atom_type_scat_source
C C 0.0181 0.0091 'International Tables Vol C Tables 4.2.6.8 and 6.1.1.4'
H H 0.0000 0.0000 'International Tables Vol C Tables 4.2.6.8 and 6.1.1.4'
N N 0.0311 0.0180 'International Tables Vol C Tables 4.2.6.8 and 6.1.1.4'
O O 0.0492 0.0322 'International Tables Vol C Tables 4.2.6.8 and 6.1.1.4'

_space_group_crystal_system      triclinic
_space_group_IT_number           2
_space_group_name_H-M_alt        'P -1'
_space_group_name_Hall           '-P 1'

_shelx_space_group_comment       
; 
The symmetry employed for this shelxl refinement is uniquely defined 
by the following loop, which should always be used as a source of 
symmetry information in preference to the above space-group names. 
They are only intended as comments. 
;

loop_
_space_group_symop_operation_xyz
'x, y, z'
'-x, -y, -z'

_cell_length_a                   9.4969(2)
_cell_length_b                   12.7230(3)
_cell_length_c                   20.1047(5)
_cell_angle_alpha                89.5889(12)
_cell_angle_beta                 87.0347(11)
_cell_angle_gamma                88.2917(12)
_cell_volume                     2424.86(10)
_cell_formula_units_Z            4
_cell_measurement_temperature    200(2)
_cell_measurement_reflns_used    9964
_cell_measurement_theta_min      4.10
_cell_measurement_theta_max      70.11

_exptl_crystal_description       block
_exptl_crystal_colour            yellow
_exptl_crystal_density_meas      ?
_exptl_crystal_density_method    ?
_exptl_crystal_density_diffrn    1.275
_exptl_crystal_F_000             984
_exptl_transmission_factor_min   ?
_exptl_transmission_factor_max   ?
_exptl_crystal_size_max          0.131
_exptl_crystal_size_mid          0.100
_exptl_crystal_size_min          0.086
_exptl_absorpt_coefficient_mu    0.760
_shelx_estimated_absorpt_T_min   0.907
_shelx_estimated_absorpt_T_max   0.938
_exptl_absorpt_correction_type   multi-scan
_exptl_absorpt_correction_T_min  0.6439
_exptl_absorpt_correction_T_max  0.7533
_exptl_absorpt_process_details   'SADABS (Bruker, 2016)'
_exptl_absorpt_special_details   ?
_diffrn_ambient_temperature      200(2)
_diffrn_radiation_wavelength     1.54178
_diffrn_radiation_type           CuK\a
_diffrn_source                   ?
_diffrn_measurement_device_type  'Bruker D8 VENTURE'
_diffrn_measurement_method       '\f and \w scans'
_diffrn_detector_area_resol_mean ?
_diffrn_reflns_number            15799
_diffrn_reflns_av_unetI/netI     0.0254
_diffrn_reflns_av_R_equivalents  0.0158
_diffrn_reflns_limit_h_min       -11
_diffrn_reflns_limit_h_max       11
_diffrn_reflns_limit_k_min       -15
_diffrn_reflns_limit_k_max       13
_diffrn_reflns_limit_l_min       -24
_diffrn_reflns_limit_l_max       24
_diffrn_reflns_theta_min         3.475
_diffrn_reflns_theta_max         69.998
_diffrn_reflns_theta_full        67.679
_diffrn_measured_fraction_theta_max 0.993
_diffrn_measured_fraction_theta_full 0.994
_diffrn_reflns_Laue_measured_fraction_max 0.993
_diffrn_reflns_Laue_measured_fraction_full 0.994
_diffrn_reflns_point_group_measured_fraction_max 0.993
_diffrn_reflns_point_group_measured_fraction_full 0.994
_reflns_number_total             9164
_reflns_number_gt                7652
_reflns_threshold_expression     'I > 2\s(I)'
_reflns_Friedel_coverage         0.000
_reflns_Friedel_fraction_max     .
_reflns_Friedel_fraction_full    .

_reflns_special_details          
; 
 Reflections were merged by SHELXL according to the crystal 
 class for the calculation of statistics and refinement. 
  
 _reflns_Friedel_fraction is defined as the number of unique 
 Friedel pairs measured divided by the number that would be 
 possible theoretically, ignoring centric projections and 
 systematic absences. 
;

_computing_data_collection       'Bruker APEX3'
_computing_cell_refinement       'Bruker SAINT'
_computing_data_reduction        'Bruker SAINT'
_computing_structure_solution    'SHELXS-97 (Sheldrick 2008)'
_computing_structure_refinement  'SHELXL-2014/7 (Sheldrick, 2014)'
_computing_molecular_graphics    'Bruker SHELXTL'
_computing_publication_material  'Bruker SHELXTL'
_refine_special_details          ?
_refine_ls_structure_factor_coef Fsqd
_refine_ls_matrix_type           full
_refine_ls_weighting_scheme      calc
_refine_ls_weighting_details     
'w=1/[\s^2^(Fo^2^)+(0.0517P)^2^+1.0398P] where P=(Fo^2^+2Fc^2^)/3'
_atom_sites_solution_primary     ?
_atom_sites_solution_secondary   ?
_atom_sites_solution_hydrogens   mixed
_refine_ls_hydrogen_treatment    mixed
_refine_ls_extinction_method     none
_refine_ls_extinction_coef       .
_refine_ls_number_reflns         9164
_refine_ls_number_parameters     644
_refine_ls_number_restraints     6
_refine_ls_R_factor_all          0.0559
_refine_ls_R_factor_gt           0.0468
_refine_ls_wR_factor_ref         0.1267
_refine_ls_wR_factor_gt          0.1169
_refine_ls_goodness_of_fit_ref   1.029
_refine_ls_restrained_S_all      1.037
_refine_ls_shift/su_max          0.001
_refine_ls_shift/su_mean         0.000

loop_
_atom_site_label
_atom_site_type_symbol
_atom_site_fract_x
_atom_site_fract_y
_atom_site_fract_z
_atom_site_U_iso_or_equiv
_atom_site_adp_type
_atom_site_occupancy
_atom_site_site_symmetry_order
_atom_site_calc_flag
_atom_site_refinement_flags_posn
_atom_site_refinement_flags_adp
_atom_site_refinement_flags_occupancy
_atom_site_disorder_assembly
_atom_site_disorder_group
O1 O 0.85473(15) 0.25938(15) 0.10163(7) 0.0686(4) Uani 1 1 d . . . . .
O2 O 0.63543(13) 0.22358(11) 0.14101(6) 0.0507(3) Uani 1 1 d . . . . .
O3 O 0.86971(13) 0.08200(11) 0.21797(7) 0.0511(3) Uani 1 1 d . . . . .
O4 O 1.09609(15) 0.09344(14) 0.18189(9) 0.0759(5) Uani 1 1 d D . . . .
O5 O 1.06040(16) -0.23806(11) 0.47644(7) 0.0567(3) Uani 1 1 d . U . . .
O6 O 1.25890(16) -0.16525(12) 0.48944(8) 0.0629(4) Uani 1 1 d . . . . .
N1 N 0.9689(2) 0.29379(13) 0.37060(8) 0.0588(5) Uani 1 1 d . . . . .
H1 H 0.959(2) 0.2855(19) 0.4127(13) 0.064(7) Uiso 1 1 d . . . . .
N2 N 1.27470(17) 0.25907(14) 0.26390(10) 0.0596(4) Uani 1 1 d . . . . .
N3 N 1.14106(16) -0.16500(12) 0.46761(7) 0.0439(3) Uani 1 1 d . U . . .
C1 C 0.96326(19) 0.39448(14) 0.34493(9) 0.0446(4) Uani 1 1 d . . . . .
C2 C 0.9782(2) 0.48019(16) 0.38696(11) 0.0552(5) Uani 1 1 d . . . . .
H2 H 0.9840 0.4688 0.4335 0.066 Uiso 1 1 calc R U . . .
C3 C 0.9847(2) 0.58031(16) 0.36183(13) 0.0619(6) Uani 1 1 d . . . . .
H3 H 0.9956 0.6376 0.3910 0.074 Uiso 1 1 calc R U . . .
C4 C 0.9756(2) 0.59873(16) 0.29440(13) 0.0604(5) Uani 1 1 d . . . . .
H4A H 0.9815 0.6681 0.2769 0.073 Uiso 1 1 calc R U . . .
C5 C 0.95778(19) 0.51454(15) 0.25271(10) 0.0506(4) Uani 1 1 d . . . . .
H5A H 0.9499 0.5271 0.2064 0.061 Uiso 1 1 calc R U . . .
C6 C 0.95113(17) 0.41224(14) 0.27678(9) 0.0408(4) Uani 1 1 d . . . . .
C7 C 0.93451(17) 0.32189(14) 0.22965(8) 0.0396(4) Uani 1 1 d . . . . .
H7 H 0.9887 0.3390 0.1872 0.048 Uiso 1 1 calc R U . . .
C8 C 1.00589(16) 0.22056(13) 0.25930(8) 0.0378(3) Uani 1 1 d . . . . .
C9 C 0.94152(18) 0.20220(13) 0.33158(8) 0.0402(4) Uani 1 1 d . . . . .
H9 H 0.8371 0.1963 0.3294 0.048 Uiso 1 1 calc R U . . .
C10 C 0.77974(17) 0.30960(15) 0.21265(8) 0.0433(4) Uani 1 1 d . . . . .
H10A H 0.7323 0.2655 0.2473 0.052 Uiso 1 1 calc R U . . .
H10B H 0.7316 0.3797 0.2135 0.052 Uiso 1 1 calc R U . . .
C11 C 0.76369(18) 0.26058(16) 0.14553(8) 0.0459(4) Uani 1 1 d . . . . .
C12 C 0.5910(2) 0.17635(19) 0.07866(10) 0.0592(5) Uani 1 1 d . . . . .
C13 C 0.4411(3) 0.1467(3) 0.09711(13) 0.0885(9) Uani 1 1 d . . . . .
H13A H 0.4407 0.0953 0.1336 0.133 Uiso 1 1 calc R U . . .
H13B H 0.3994 0.1161 0.0584 0.133 Uiso 1 1 calc R U . . .
H13C H 0.3858 0.2097 0.1113 0.133 Uiso 1 1 calc R U . . .
C14 C 0.5924(3) 0.2588(2) 0.02428(11) 0.0800(8) Uani 1 1 d . . . . .
H14A H 0.5362 0.3207 0.0395 0.120 Uiso 1 1 calc R U . . .
H14B H 0.5523 0.2302 -0.0155 0.120 Uiso 1 1 calc R U . . .
H14C H 0.6898 0.2790 0.0135 0.120 Uiso 1 1 calc R U . . .
C15 C 0.6839(4) 0.0812(3) 0.06143(17) 0.1063(12) Uani 1 1 d . . . . .
H15A H 0.7787 0.1038 0.0473 0.159 Uiso 1 1 calc R U . . .
H15B H 0.6440 0.0427 0.0252 0.159 Uiso 1 1 calc R U . . .
H15C H 0.6895 0.0353 0.1006 0.159 Uiso 1 1 calc R U . . .
C16 C 0.98173(18) 0.12327(15) 0.21791(8) 0.0430(4) Uani 1 1 d . . . . .
C17 C 1.0906(5) 0.0063(3) 0.1357(2) 0.0632(11) Uani 0.668(6) 1 d D . P A 1
H17A H 1.1531 0.0169 0.0954 0.076 Uiso 0.668(6) 1 calc R U P A 1
H17B H 0.9932 -0.0047 0.1223 0.076 Uiso 0.668(6) 1 calc R U P A 1
C18 C 1.1439(8) -0.0839(4) 0.1785(3) 0.1030(19) Uani 0.668(6) 1 d D . P A 1
H18A H 1.1458 -0.1493 0.1529 0.155 Uiso 0.668(6) 1 calc R U P A 1
H18B H 1.2394 -0.0696 0.1916 0.155 Uiso 0.668(6) 1 calc R U P A 1
H18C H 1.0811 -0.0909 0.2183 0.155 Uiso 0.668(6) 1 calc R U P A 1
C17' C 1.0787(10) -0.0238(6) 0.1648(5) 0.0632(11) Uani 0.332(6) 1 d D . P A 2
H17C H 1.0377 -0.0610 0.2042 0.076 Uiso 0.332(6) 1 calc R U P A 2
H17D H 1.0129 -0.0291 0.1284 0.076 Uiso 0.332(6) 1 calc R U P A 2
C18' C 1.2116(12) -0.0728(8) 0.1446(8) 0.1030(19) Uani 0.332(6) 1 d D . P A 2
H18D H 1.1978 -0.1467 0.1340 0.155 Uiso 0.332(6) 1 calc R U P A 2
H18E H 1.2516 -0.0366 0.1051 0.155 Uiso 0.332(6) 1 calc R U P A 2
H18F H 1.2763 -0.0685 0.1808 0.155 Uiso 0.332(6) 1 calc R U P A 2
C19 C 1.15839(18) 0.24028(14) 0.26165(9) 0.0425(4) Uani 1 1 d . . . . .
C20 C 0.99900(17) 0.10394(13) 0.36498(8) 0.0373(3) Uani 1 1 d . . . . .
C21 C 0.91849(16) 0.01435(14) 0.36820(9) 0.0410(4) Uani 1 1 d . . . . .
H21 H 0.8310 0.0143 0.3474 0.049 Uiso 1 1 calc R U . . .
C22 C 0.96452(17) -0.07462(14) 0.40140(9) 0.0426(4) Uani 1 1 d . . . . .
H22 H 0.9090 -0.1355 0.4043 0.051 Uiso 1 1 calc R U . . .
C23 C 1.09290(16) -0.07285(13) 0.43014(8) 0.0369(3) Uani 1 1 d . . . . .
C24 C 1.17710(18) 0.01314(15) 0.42618(9) 0.0459(4) Uani 1 1 d . . . . .
H24 H 1.2666 0.0114 0.4452 0.055 Uiso 1 1 calc R U . . .
C25 C 1.12870(19) 0.10229(15) 0.39383(9) 0.0471(4) Uani 1 1 d . . . . .
H25 H 1.1847 0.1630 0.3913 0.056 Uiso 1 1 calc R U . . .
O7 O 0.62827(14) 0.78825(13) 0.10670(6) 0.0597(4) Uani 1 1 d . . . . .
O8 O 0.85215(12) 0.73683(11) 0.12618(6) 0.0494(3) Uani 1 1 d . . . . .
O9 O 0.62088(14) 0.59225(11) 0.20951(7) 0.0551(3) Uani 1 1 d . . . . .
O10 O 0.39590(17) 0.64303(15) 0.18745(9) 0.0502(4) Uani 0.777(2) 1 d . . P B 1
O10' O 0.3953(6) 0.5935(5) 0.2220(3) 0.0502(4) Uani 0.223(2) 1 d D . P B 2
O11 O 0.38054(19) 0.26092(11) 0.46262(9) 0.0694(4) Uani 1 1 d . . . . .
O12 O 0.21813(19) 0.36568(14) 0.50219(10) 0.0820(5) Uani 1 1 d . . . . .
N4 N 0.6072(2) 0.78193(13) 0.37971(9) 0.0602(5) Uani 1 1 d . . . . .
H4 H 0.622(3) 0.7653(19) 0.4200(13) 0.067(7) Uiso 1 1 d . . . . .
N5 N 0.24583(16) 0.77851(14) 0.31316(9) 0.0556(4) Uani 1 1 d . . . . .
N6 N 0.32505(18) 0.34851(12) 0.46816(8) 0.0509(4) Uani 1 1 d . . . . .
C26 C 0.58201(17) 0.88623(13) 0.36406(8) 0.0389(4) Uani 1 1 d . . . . .
C27 C 0.57775(18) 0.96232(16) 0.41389(9) 0.0462(4) Uani 1 1 d . . . . .
H27 H 0.5923 0.9418 0.4586 0.055 Uiso 1 1 calc R U . . .
C28 C 0.55269(18) 1.06656(16) 0.39887(10) 0.0501(5) Uani 1 1 d . . . . .
H28 H 0.5514 1.1177 0.4331 0.060 Uiso 1 1 calc R U . . .
C29 C 0.52939(19) 1.09729(15) 0.33434(11) 0.0522(5) Uani 1 1 d . . . . .
H29 H 0.5106 1.1692 0.3240 0.063 Uiso 1 1 calc R U . . .
C30 C 0.53379(18) 1.02183(14) 0.28469(9) 0.0452(4) Uani 1 1 d . . . . .
H30 H 0.5172 1.0428 0.2403 0.054 Uiso 1 1 calc R U . . .
C31 C 0.56169(15) 0.91689(13) 0.29838(8) 0.0358(3) Uani 1 1 d . . . . .
C32 C 0.56990(16) 0.83498(13) 0.24434(8) 0.0369(3) Uani 1 1 d . . . . .
H32 H 0.5079 0.8600 0.2084 0.044 Uiso 1 1 calc R U . . .
C33 C 0.50739(16) 0.73113(13) 0.27443(8) 0.0388(4) Uani 1 1 d . . . . .
C34 C 0.59263(18) 0.69476(14) 0.33536(9) 0.0428(4) Uani 1 1 d . . . . .
H34 H 0.6891 0.6711 0.3184 0.051 Uiso 1 1 calc R U . . .
C35 C 0.72048(17) 0.82037(15) 0.21331(8) 0.0404(4) Uani 1 1 d . . . . .
H35A H 0.7676 0.8887 0.2134 0.048 Uiso 1 1 calc R U . . .
H35B H 0.7742 0.7708 0.2413 0.048 Uiso 1 1 calc R U . . .
C36 C 0.72497(18) 0.77932(15) 0.14299(8) 0.0443(4) Uani 1 1 d . . . . .
C37 C 0.8868(2) 0.69950(19) 0.05763(9) 0.0586(5) Uani 1 1 d . . . . .
C38 C 0.8834(3) 0.7927(2) 0.01039(11) 0.0844(9) Uani 1 1 d . . . . .
H38A H 0.7879 0.8242 0.0114 0.127 Uiso 1 1 calc R U . . .
H38B H 0.9106 0.7692 -0.0349 0.127 Uiso 1 1 calc R U . . .
H38C H 0.9496 0.8450 0.0241 0.127 Uiso 1 1 calc R U . . .
C39 C 1.0364(2) 0.6557(2) 0.06233(12) 0.0701(6) Uani 1 1 d . . . . .
H39A H 1.0958 0.7101 0.0793 0.105 Uiso 1 1 calc R U . . .
H39B H 1.0736 0.6337 0.0181 0.105 Uiso 1 1 calc R U . . .
H39C H 1.0364 0.5951 0.0927 0.105 Uiso 1 1 calc R U . . .
C40 C 0.7894(3) 0.6130(3) 0.04029(14) 0.0873(9) Uani 1 1 d . . . . .
H40A H 0.7861 0.5605 0.0762 0.131 Uiso 1 1 calc R U . . .
H40B H 0.8245 0.5795 -0.0013 0.131 Uiso 1 1 calc R U . . .
H40C H 0.6944 0.6429 0.0348 0.131 Uiso 1 1 calc R U . . .
C41 C 0.51567(19) 0.64327(15) 0.22256(10) 0.0495(4) Uani 1 1 d . . . . .
C42 C 0.3910(3) 0.5639(2) 0.13407(14) 0.0609(7) Uani 0.777(2) 1 d . . P B 1
H42A H 0.3255 0.5887 0.1001 0.073 Uiso 0.777(2) 1 calc R U P B 1
H42B H 0.4859 0.5530 0.1120 0.073 Uiso 0.777(2) 1 calc R U P B 1
C43 C 0.3431(5) 0.4662(3) 0.1636(3) 0.0911(12) Uani 0.777(2) 1 d . . P B 1
H43A H 0.3392 0.4129 0.1288 0.137 Uiso 0.777(2) 1 calc R U P B 1
H43B H 0.4087 0.4420 0.1969 0.137 Uiso 0.777(2) 1 calc R U P B 1
H43C H 0.2488 0.4776 0.1851 0.137 Uiso 0.777(2) 1 calc R U P B 1
C42' C 0.4084(11) 0.5002(8) 0.1805(5) 0.0609(7) Uani 0.223(2) 1 d D . P B 2
H42C H 0.4290 0.4382 0.2088 0.073 Uiso 0.223(2) 1 calc R U P B 2
H42D H 0.4889 0.5078 0.1477 0.073 Uiso 0.223(2) 1 calc R U P B 2
C43' C 0.2801(15) 0.4821(15) 0.1449(10) 0.0911(12) Uani 0.223(2) 1 d D . P B 2
H43D H 0.2939 0.4187 0.1177 0.137 Uiso 0.223(2) 1 calc R U P B 2
H43E H 0.2004 0.4730 0.1772 0.137 Uiso 0.223(2) 1 calc R U P B 2
H43F H 0.2603 0.5426 0.1161 0.137 Uiso 0.223(2) 1 calc R U P B 2
C44 C 0.35884(17) 0.75622(14) 0.29581(9) 0.0417(4) Uani 1 1 d . . . . .
C45 C 0.52436(17) 0.60301(13) 0.37185(9) 0.0413(4) Uani 1 1 d . . . . .
C46 C 0.5741(2) 0.50104(15) 0.35955(10) 0.0497(4) Uani 1 1 d . . . . .
H46 H 0.6533 0.4889 0.3294 0.060 Uiso 1 1 calc R U . . .
C47 C 0.5092(2) 0.41687(14) 0.39084(10) 0.0517(4) Uani 1 1 d . . . . .
H47 H 0.5433 0.3469 0.3828 0.062 Uiso 1 1 calc R U . . .
C48 C 0.39401(18) 0.43669(13) 0.43388(9) 0.0422(4) Uani 1 1 d . . . . .
C49 C 0.34408(19) 0.53680(14) 0.44826(9) 0.0456(4) Uani 1 1 d . . . . .
H49 H 0.2654 0.5484 0.4787 0.055 Uiso 1 1 calc R U . . .
C50 C 0.41135(19) 0.62019(14) 0.41729(9) 0.0452(4) Uani 1 1 d . . . . .
H50 H 0.3797 0.6901 0.4273 0.054 Uiso 1 1 calc R U . . .

loop_
_atom_site_aniso_label
_atom_site_aniso_U_11
_atom_site_aniso_U_22
_atom_site_aniso_U_33
_atom_site_aniso_U_23
_atom_site_aniso_U_13
_atom_site_aniso_U_12
O1 0.0473(7) 0.1217(14) 0.0370(7) -0.0129(8) 0.0035(6) -0.0119(8)
O2 0.0424(6) 0.0749(9) 0.0358(6) -0.0056(6) -0.0062(5) -0.0086(6)
O3 0.0449(7) 0.0564(8) 0.0529(7) -0.0114(6) -0.0027(5) -0.0112(6)
O4 0.0434(7) 0.0940(12) 0.0904(11) -0.0540(10) 0.0036(7) 0.0009(7)
O5 0.0742(9) 0.0457(7) 0.0511(7) 0.0027(6) -0.0073(6) -0.0084(6)
O6 0.0596(8) 0.0611(9) 0.0694(9) -0.0056(7) -0.0230(7) 0.0094(7)
N1 0.1013(14) 0.0432(9) 0.0317(8) -0.0050(7) -0.0010(8) -0.0010(8)
N2 0.0411(9) 0.0645(11) 0.0741(12) 0.0095(9) -0.0082(8) -0.0103(7)
N3 0.0502(8) 0.0445(8) 0.0368(7) -0.0096(6) -0.0022(6) 0.0030(6)
C1 0.0459(9) 0.0426(9) 0.0455(9) -0.0055(7) -0.0052(7) 0.0003(7)
C2 0.0600(11) 0.0512(11) 0.0555(11) -0.0141(9) -0.0137(9) 0.0034(9)
C3 0.0557(11) 0.0448(11) 0.0870(16) -0.0166(10) -0.0200(11) 0.0018(9)
C4 0.0502(11) 0.0403(10) 0.0919(16) 0.0007(10) -0.0136(10) -0.0013(8)
C5 0.0406(9) 0.0503(10) 0.0609(11) 0.0077(9) -0.0059(8) -0.0005(8)
C6 0.0327(8) 0.0448(9) 0.0451(9) -0.0018(7) -0.0028(7) -0.0026(7)
C7 0.0353(8) 0.0493(9) 0.0340(8) 0.0008(7) 0.0008(6) -0.0037(7)
C8 0.0334(8) 0.0452(9) 0.0348(8) -0.0041(7) 0.0001(6) -0.0051(6)
C9 0.0422(9) 0.0431(9) 0.0348(8) -0.0035(7) 0.0035(7) -0.0025(7)
C10 0.0355(8) 0.0586(11) 0.0357(8) -0.0042(7) -0.0007(6) -0.0014(7)
C11 0.0375(8) 0.0655(12) 0.0346(8) -0.0008(8) -0.0029(7) -0.0006(8)
C12 0.0561(11) 0.0816(15) 0.0418(10) -0.0100(10) -0.0163(8) -0.0065(10)
C13 0.0739(16) 0.132(3) 0.0645(15) 0.0007(15) -0.0230(12) -0.0444(16)
C14 0.0723(15) 0.122(2) 0.0490(12) 0.0118(13) -0.0226(11) -0.0175(15)
C15 0.112(2) 0.103(2) 0.108(2) -0.0525(19) -0.049(2) 0.0203(19)
C16 0.0380(9) 0.0521(10) 0.0389(9) -0.0080(7) -0.0015(7) -0.0005(7)
C17 0.0669(17) 0.072(3) 0.050(2) -0.024(2) 0.000(2) 0.0089(17)
C18 0.117(5) 0.060(2) 0.134(6) -0.019(3) -0.030(3) 0.005(3)
C17' 0.0669(17) 0.072(3) 0.050(2) -0.024(2) 0.000(2) 0.0089(17)
C18' 0.117(5) 0.060(2) 0.134(6) -0.019(3) -0.030(3) 0.005(3)
C19 0.0394(9) 0.0456(9) 0.0428(9) 0.0015(7) -0.0024(7) -0.0048(7)
C20 0.0360(8) 0.0418(9) 0.0339(8) -0.0045(6) 0.0035(6) -0.0058(6)
C21 0.0288(7) 0.0490(10) 0.0455(9) 0.0008(7) -0.0005(6) -0.0073(7)
C22 0.0368(8) 0.0436(9) 0.0476(9) -0.0015(7) 0.0008(7) -0.0103(7)
C23 0.0359(8) 0.0414(8) 0.0327(8) -0.0061(6) 0.0026(6) 0.0012(6)
C24 0.0372(8) 0.0556(11) 0.0462(9) -0.0016(8) -0.0094(7) -0.0097(7)
C25 0.0472(9) 0.0484(10) 0.0474(10) 0.0013(8) -0.0097(8) -0.0176(8)
O7 0.0456(7) 0.0948(11) 0.0385(7) -0.0143(7) -0.0075(6) 0.0133(7)
O8 0.0386(6) 0.0730(9) 0.0355(6) -0.0059(6) 0.0031(5) 0.0070(6)
O9 0.0499(7) 0.0559(8) 0.0584(8) -0.0137(6) 0.0045(6) 0.0058(6)
O10 0.0422(8) 0.0546(11) 0.0550(11) -0.0152(8) -0.0097(8) -0.0046(7)
O10' 0.0422(8) 0.0546(11) 0.0550(11) -0.0152(8) -0.0097(8) -0.0046(7)
O11 0.0905(11) 0.0368(7) 0.0809(11) 0.0056(7) -0.0016(8) -0.0069(7)
O12 0.0718(11) 0.0674(10) 0.1039(14) 0.0186(9) 0.0280(10) -0.0128(8)
N4 0.0919(13) 0.0468(9) 0.0453(9) 0.0084(7) -0.0247(9) -0.0251(9)
N5 0.0390(8) 0.0591(10) 0.0680(11) -0.0119(8) 0.0063(7) -0.0044(7)
N6 0.0567(9) 0.0427(9) 0.0545(9) 0.0041(7) -0.0089(8) -0.0128(7)
C26 0.0357(8) 0.0454(9) 0.0359(8) -0.0006(7) 0.0013(6) -0.0141(7)
C27 0.0402(9) 0.0632(12) 0.0355(8) -0.0081(8) 0.0057(7) -0.0174(8)
C28 0.0347(8) 0.0598(12) 0.0555(11) -0.0222(9) 0.0059(7) -0.0071(8)
C29 0.0420(9) 0.0441(10) 0.0706(13) -0.0116(9) -0.0057(8) 0.0021(7)
C30 0.0416(9) 0.0480(10) 0.0463(9) -0.0008(8) -0.0053(7) 0.0005(7)
C31 0.0288(7) 0.0434(9) 0.0353(8) -0.0038(6) 0.0017(6) -0.0050(6)
C32 0.0330(8) 0.0448(9) 0.0329(8) -0.0029(7) -0.0007(6) -0.0030(6)
C33 0.0310(7) 0.0436(9) 0.0419(9) -0.0074(7) 0.0012(6) -0.0045(6)
C34 0.0378(8) 0.0428(9) 0.0483(9) 0.0020(7) -0.0029(7) -0.0070(7)
C35 0.0341(8) 0.0538(10) 0.0332(8) -0.0033(7) 0.0004(6) -0.0045(7)
C36 0.0373(8) 0.0591(11) 0.0360(8) -0.0039(7) 0.0015(7) 0.0009(7)
C37 0.0516(11) 0.0849(15) 0.0375(9) -0.0117(9) 0.0053(8) 0.0148(10)
C38 0.0867(17) 0.118(2) 0.0439(12) 0.0114(13) 0.0184(11) 0.0369(16)
C39 0.0561(12) 0.0936(17) 0.0577(12) -0.0049(12) 0.0133(10) 0.0206(12)
C40 0.0724(16) 0.114(2) 0.0751(16) -0.0481(16) 0.0013(13) 0.0078(15)
C41 0.0400(9) 0.0509(10) 0.0575(11) -0.0166(9) 0.0031(8) -0.0055(8)
C42 0.0522(14) 0.0703(17) 0.0613(15) -0.0096(12) -0.0088(12) -0.0090(12)
C43 0.081(3) 0.075(2) 0.119(4) -0.027(2) -0.002(2) -0.016(2)
C42' 0.0522(14) 0.0703(17) 0.0613(15) -0.0096(12) -0.0088(12) -0.0090(12)
C43' 0.081(3) 0.075(2) 0.119(4) -0.027(2) -0.002(2) -0.016(2)
C44 0.0366(9) 0.0436(9) 0.0449(9) -0.0074(7) 0.0003(7) -0.0060(7)
C45 0.0369(8) 0.0393(9) 0.0475(9) -0.0025(7) -0.0006(7) -0.0028(7)
C46 0.0453(9) 0.0449(10) 0.0571(11) -0.0008(8) 0.0113(8) 0.0057(8)
C47 0.0608(11) 0.0338(9) 0.0592(11) -0.0038(8) 0.0051(9) 0.0043(8)
C48 0.0425(9) 0.0380(9) 0.0466(9) 0.0007(7) -0.0046(7) -0.0077(7)
C49 0.0413(9) 0.0431(9) 0.0513(10) 0.0002(8) 0.0063(7) -0.0004(7)
C50 0.0481(9) 0.0341(8) 0.0524(10) -0.0035(7) 0.0065(8) 0.0016(7)

_geom_special_details            
; 
 All esds (except the esd in the dihedral angle between two l.s. planes) 
 are estimated using the full covariance matrix.  The cell esds are taken 
 into account individually in the estimation of esds in distances, angles 
 and torsion angles; correlations between esds in cell parameters are only 
 used when they are defined by crystal symmetry.  An approximate (isotropic) 
 treatment of cell esds is used for estimating esds involving l.s. planes. 
;

loop_
_geom_bond_atom_site_label_1
_geom_bond_atom_site_label_2
_geom_bond_distance
_geom_bond_site_symmetry_2
_geom_bond_publ_flag
O1 C11 1.203(2) . ?
O2 C11 1.327(2) . ?
O2 C12 1.481(2) . ?
O3 C16 1.200(2) . ?
O4 C16 1.321(2) . ?
O4 C17 1.455(4) . ?
O4 C17' 1.548(7) . ?
O5 N3 1.228(2) . ?
O6 N3 1.223(2) . ?
N1 C1 1.378(3) . ?
N1 C9 1.447(2) . ?
N2 C19 1.140(2) . ?
N3 C23 1.464(2) . ?
C1 C6 1.397(3) . ?
C1 C2 1.399(3) . ?
C2 C3 1.369(3) . ?
C3 C4 1.381(3) . ?
C4 C5 1.385(3) . ?
C5 C6 1.387(3) . ?
C6 C7 1.512(2) . ?
C7 C10 1.539(2) . ?
C7 C8 1.567(2) . ?
C8 C19 1.480(2) . ?
C8 C16 1.526(2) . ?
C8 C9 1.566(2) . ?
C9 C20 1.516(2) . ?
C10 C11 1.507(2) . ?
C12 C15 1.509(4) . ?
C12 C14 1.509(3) . ?
C12 C13 1.510(3) . ?
C17 C18 1.520(7) . ?
C17' C18' 1.431(15) . ?
C20 C25 1.388(2) . ?
C20 C21 1.391(2) . ?
C21 C22 1.381(3) . ?
C22 C23 1.377(2) . ?
C23 C24 1.374(2) . ?
C24 C25 1.382(3) . ?
O7 C36 1.204(2) . ?
O8 C36 1.337(2) . ?
O8 C37 1.479(2) . ?
O9 C41 1.194(2) . ?
O10 C41 1.369(3) . ?
O10 C42 1.480(3) . ?
O10' C41 1.324(6) . ?
O10' C42' 1.456(8) . ?
O11 N6 1.222(2) . ?
O12 N6 1.210(2) . ?
N4 C26 1.378(2) . ?
N4 C34 1.442(2) . ?
N5 C44 1.140(2) . ?
N6 C48 1.466(2) . ?
C26 C31 1.396(2) . ?
C26 C27 1.396(2) . ?
C27 C28 1.375(3) . ?
C28 C29 1.379(3) . ?
C29 C30 1.388(3) . ?
C30 C31 1.382(2) . ?
C31 C32 1.508(2) . ?
C32 C35 1.537(2) . ?
C32 C33 1.569(2) . ?
C33 C44 1.480(2) . ?
C33 C41 1.532(2) . ?
C33 C34 1.563(2) . ?
C34 C45 1.518(2) . ?
C35 C36 1.509(2) . ?
C37 C40 1.513(4) . ?
C37 C38 1.515(3) . ?
C37 C39 1.518(3) . ?
C42 C43 1.449(5) . ?
C42' C43' 1.470(9) . ?
C45 C50 1.386(2) . ?
C45 C46 1.387(2) . ?
C46 C47 1.383(3) . ?
C47 C48 1.378(3) . ?
C48 C49 1.373(2) . ?
C49 C50 1.383(3) . ?

loop_
_geom_angle_atom_site_label_1
_geom_angle_atom_site_label_2
_geom_angle_atom_site_label_3
_geom_angle
_geom_angle_site_symmetry_1
_geom_angle_site_symmetry_3
_geom_angle_publ_flag
C11 O2 C12 121.45(14) . . ?
C16 O4 C17 119.9(2) . . ?
C16 O4 C17' 106.6(4) . . ?
C1 N1 C9 122.66(16) . . ?
O6 N3 O5 122.97(16) . . ?
O6 N3 C23 118.62(15) . . ?
O5 N3 C23 118.40(14) . . ?
N1 C1 C6 120.98(16) . . ?
N1 C1 C2 119.67(17) . . ?
C6 C1 C2 119.24(18) . . ?
C3 C2 C1 120.8(2) . . ?
C2 C3 C4 120.52(19) . . ?
C3 C4 C5 118.97(19) . . ?
C4 C5 C6 121.73(19) . . ?
C5 C6 C1 118.70(17) . . ?
C5 C6 C7 120.34(16) . . ?
C1 C6 C7 120.95(16) . . ?
C6 C7 C10 111.83(14) . . ?
C6 C7 C8 108.67(13) . . ?
C10 C7 C8 114.50(14) . . ?
C19 C8 C16 110.80(14) . . ?
C19 C8 C9 109.67(14) . . ?
C16 C8 C9 108.50(14) . . ?
C19 C8 C7 107.12(13) . . ?
C16 C8 C7 111.95(13) . . ?
C9 C8 C7 108.77(13) . . ?
N1 C9 C20 109.98(14) . . ?
N1 C9 C8 107.78(14) . . ?
C20 C9 C8 113.83(13) . . ?
C11 C10 C7 113.34(14) . . ?
O1 C11 O2 125.33(17) . . ?
O1 C11 C10 123.60(17) . . ?
O2 C11 C10 111.02(14) . . ?
O2 C12 C15 109.64(17) . . ?
O2 C12 C14 109.31(19) . . ?
C15 C12 C14 113.1(2) . . ?
O2 C12 C13 102.36(17) . . ?
C15 C12 C13 111.9(3) . . ?
C14 C12 C13 110.0(2) . . ?
O3 C16 O4 125.44(17) . . ?
O3 C16 C8 122.52(15) . . ?
O4 C16 C8 112.02(15) . . ?
O4 C17 C18 100.5(4) . . ?
C18' C17' O4 111.0(8) . . ?
N2 C19 C8 177.6(2) . . ?
C25 C20 C21 119.32(16) . . ?
C25 C20 C9 121.39(15) . . ?
C21 C20 C9 119.26(15) . . ?
C22 C21 C20 120.65(15) . . ?
C23 C22 C21 118.34(15) . . ?
C24 C23 C22 122.54(16) . . ?
C24 C23 N3 118.33(15) . . ?
C22 C23 N3 119.12(15) . . ?
C23 C24 C25 118.52(16) . . ?
C24 C25 C20 120.57(16) . . ?
C36 O8 C37 120.80(14) . . ?
C41 O10 C42 116.93(18) . . ?
C41 O10' C42' 111.6(6) . . ?
C26 N4 C34 125.29(16) . . ?
O12 N6 O11 122.71(17) . . ?
O12 N6 C48 118.91(16) . . ?
O11 N6 C48 118.35(17) . . ?
N4 C26 C31 120.45(16) . . ?
N4 C26 C27 120.13(16) . . ?
C31 C26 C27 119.42(16) . . ?
C28 C27 C26 120.64(17) . . ?
C27 C28 C29 120.34(17) . . ?
C28 C29 C30 119.13(18) . . ?
C31 C30 C29 121.55(17) . . ?
C30 C31 C26 118.89(15) . . ?
C30 C31 C32 121.74(15) . . ?
C26 C31 C32 119.37(15) . . ?
C31 C32 C35 111.81(13) . . ?
C31 C32 C33 107.97(13) . . ?
C35 C32 C33 113.58(14) . . ?
C44 C33 C41 110.56(14) . . ?
C44 C33 C34 110.41(14) . . ?
C41 C33 C34 108.76(14) . . ?
C44 C33 C32 106.66(14) . . ?
C41 C33 C32 110.85(14) . . ?
C34 C33 C32 109.59(13) . . ?
N4 C34 C45 110.94(15) . . ?
N4 C34 C33 109.94(14) . . ?
C45 C34 C33 111.56(14) . . ?
C36 C35 C32 113.26(13) . . ?
O7 C36 O8 125.38(16) . . ?
O7 C36 C35 123.94(15) . . ?
O8 C36 C35 110.61(14) . . ?
O8 C37 C40 110.23(18) . . ?
O8 C37 C38 108.89(18) . . ?
C40 C37 C38 113.8(2) . . ?
O8 C37 C39 102.38(16) . . ?
C40 C37 C39 110.3(2) . . ?
C38 C37 C39 110.6(2) . . ?
O9 C41 O10' 116.7(3) . . ?
O9 C41 O10 125.32(17) . . ?
O9 C41 C33 122.96(16) . . ?
O10' C41 C33 111.1(3) . . ?
O10 C41 C33 111.01(15) . . ?
C43 C42 O10 108.5(3) . . ?
O10' C42' C43' 112.4(10) . . ?
N5 C44 C33 177.76(19) . . ?
C50 C45 C46 119.44(16) . . ?
C50 C45 C34 120.44(15) . . ?
C46 C45 C34 120.12(16) . . ?
C47 C46 C45 120.39(17) . . ?
C48 C47 C46 118.55(16) . . ?
C49 C48 C47 122.48(16) . . ?
C49 C48 N6 118.19(16) . . ?
C47 C48 N6 119.28(16) . . ?
C48 C49 C50 118.26(16) . . ?
C49 C50 C45 120.82(16) . . ?

_refine_diff_density_max         0.474
_refine_diff_density_min         -0.507
_refine_diff_density_rms         0.037

_shelx_res_file                  
; 
  
    ic18555.res created by SHELXL-2014/7 
  
  
TITL ic18555 in P-1 
CELL 1.54178   9.49690  12.72300  20.10470  89.5889  87.0347  88.2917 
ZERR    4.00   0.00020   0.00030   0.00050   0.0012   0.0011   0.0012 
LATT 1 
SFAC C  H  N  O 
UNIT 100  108  12  24 
OMIT -3 140 
L.S. 10 
ACTA 
BOND 
EADP C17 C17' 
EADP C18 C18' 
EADP O10 O10' 
EADP C42 C42' 
EADP C43 C43' 
DFIX 1.45 0.01 O4 C17' 
DFIX 1.53 0.01 C17 C18 
DFIX 1.53 0.01 C17 C18' 
DFIX 1.45 0.01 O10' C42' 
DFIX 1.53 0.01 C42' C43' 
DELU 0.001 O5 N3 
FMAP 2 
PLAN 20 
SIZE 0.086 0.10 0.131 
TEMP -73.150 
WGHT    0.051700    1.039800 
FVAR       0.18782   0.66774   0.77729 
O1    4    0.854730    0.259381    0.101626    11.00000    0.04729    0.12174 = 
         0.03696   -0.01292    0.00348   -0.01191 
O2    4    0.635432    0.223583    0.141012    11.00000    0.04237    0.07490 = 
         0.03585   -0.00564   -0.00623   -0.00863 
O3    4    0.869706    0.082002    0.217974    11.00000    0.04485    0.05637 = 
         0.05287   -0.01145   -0.00268   -0.01120 
O4    4    1.096089    0.093443    0.181892    11.00000    0.04339    0.09396 = 
         0.09037   -0.05399    0.00358    0.00089 
O5    4    1.060396   -0.238056    0.476440    11.00000    0.07416    0.04570 = 
         0.05114    0.00269   -0.00732   -0.00843 
O6    4    1.258898   -0.165250    0.489440    11.00000    0.05958    0.06107 = 
         0.06937   -0.00556   -0.02299    0.00937 
N1    3    0.968864    0.293788    0.370598    11.00000    0.10133    0.04316 = 
         0.03170   -0.00505   -0.00098   -0.00099 
H1    2    0.959415    0.285535    0.412713    11.00000    0.06414 
N2    3    1.274698    0.259066    0.263899    11.00000    0.04114    0.06450 = 
         0.07410    0.00949   -0.00820   -0.01034 
N3    3    1.141064   -0.164999    0.467608    11.00000    0.05022    0.04452 = 
         0.03677   -0.00956   -0.00218    0.00302 
C1    1    0.963260    0.394482    0.344929    11.00000    0.04587    0.04259 = 
         0.04547   -0.00550   -0.00521    0.00033 
C2    1    0.978229    0.480194    0.386963    11.00000    0.06000    0.05120 = 
         0.05548   -0.01414   -0.01372    0.00344 
AFIX  43 
H2    2    0.983959    0.468756    0.433504    11.00000   -1.20000 
AFIX   0 
C3    1    0.984713    0.580312    0.361835    11.00000    0.05565    0.04479 = 
         0.08701   -0.01658   -0.01996    0.00180 
AFIX  43 
H3    2    0.995562    0.637574    0.391019    11.00000   -1.20000 
AFIX   0 
C4    1    0.975611    0.598734    0.294397    11.00000    0.05021    0.04027 = 
         0.09188    0.00073   -0.01361   -0.00128 
AFIX  43 
H4A   2    0.981492    0.668101    0.276880    11.00000   -1.20000 
AFIX   0 
C5    1    0.957778    0.514537    0.252706    11.00000    0.04062    0.05032 = 
         0.06093    0.00774   -0.00592   -0.00050 
AFIX  43 
H5A   2    0.949892    0.527144    0.206397    11.00000   -1.20000 
AFIX   0 
C6    1    0.951125    0.412238    0.276785    11.00000    0.03267    0.04478 = 
         0.04515   -0.00183   -0.00283   -0.00264 
C7    1    0.934508    0.321888    0.229648    11.00000    0.03531    0.04934 = 
         0.03396    0.00084    0.00077   -0.00368 
AFIX  13 
H7    2    0.988665    0.339034    0.187170    11.00000   -1.20000 
AFIX   0 
C8    1    1.005893    0.220559    0.259300    11.00000    0.03341    0.04524 = 
         0.03480   -0.00406    0.00012   -0.00510 
C9    1    0.941519    0.202205    0.331581    11.00000    0.04222    0.04309 = 
         0.03477   -0.00347    0.00355   -0.00248 
AFIX  13 
H9    2    0.837097    0.196336    0.329372    11.00000   -1.20000 
AFIX   0 
C10   1    0.779742    0.309596    0.212651    11.00000    0.03548    0.05859 = 
         0.03570   -0.00425   -0.00066   -0.00136 
AFIX  23 
H10A  2    0.732319    0.265538    0.247330    11.00000   -1.20000 
H10B  2    0.731619    0.379713    0.213550    11.00000   -1.20000 
AFIX   0 
C11   1    0.763691    0.260584    0.145526    11.00000    0.03749    0.06551 = 
         0.03464   -0.00083   -0.00286   -0.00062 
C12   1    0.590951    0.176350    0.078658    11.00000    0.05608    0.08160 = 
         0.04183   -0.00999   -0.01626   -0.00649 
C13   1    0.441066    0.146748    0.097111    11.00000    0.07387    0.13157 = 
         0.06448    0.00074   -0.02295   -0.04440 
AFIX 137 
H13A  2    0.440737    0.095261    0.133604    11.00000   -1.50000 
H13B  2    0.399375    0.116105    0.058384    11.00000   -1.50000 
H13C  2    0.385828    0.209670    0.111317    11.00000   -1.50000 
AFIX   0 
C14   1    0.592437    0.258783    0.024280    11.00000    0.07229    0.12152 = 
         0.04898    0.01175   -0.02256   -0.01751 
AFIX 137 
H14A  2    0.536223    0.320663    0.039536    11.00000   -1.50000 
H14B  2    0.552279    0.230219   -0.015478    11.00000   -1.50000 
H14C  2    0.689776    0.278988    0.013476    11.00000   -1.50000 
AFIX   0 
C15   1    0.683943    0.081201    0.061434    11.00000    0.11198    0.10259 = 
         0.10818   -0.05249   -0.04892    0.02025 
AFIX 137 
H15A  2    0.778687    0.103780    0.047327    11.00000   -1.50000 
H15B  2    0.644042    0.042693    0.025155    11.00000   -1.50000 
H15C  2    0.689506    0.035320    0.100630    11.00000   -1.50000 
AFIX   0 
C16   1    0.981731    0.123265    0.217907    11.00000    0.03799    0.05209 = 
         0.03893   -0.00803   -0.00150   -0.00055 
PART   1 
C17   1    1.090558    0.006347    0.135661    21.00000    0.06694    0.07196 = 
         0.05019   -0.02409   -0.00004    0.00887 
AFIX  23 
H17A  2    1.153093    0.016918    0.095379    21.00000   -1.20000 
H17B  2    0.993203   -0.004670    0.122339    21.00000   -1.20000 
AFIX   0 
C18   1    1.143946   -0.083875    0.178451    21.00000    0.11733    0.06045 = 
         0.13351   -0.01876   -0.03000    0.00532 
AFIX  33 
H18A  2    1.145804   -0.149300    0.152948    21.00000   -1.50000 
H18B  2    1.239378   -0.069556    0.191648    21.00000   -1.50000 
H18C  2    1.081071   -0.090931    0.218341    21.00000   -1.50000 
AFIX   0 
PART   2 
C17'  1    1.078725   -0.023767    0.164757   -21.00000    0.06694    0.07196 = 
         0.05019   -0.02409   -0.00004    0.00887 
AFIX  23 
H17C  2    1.037657   -0.061007    0.204233   -21.00000   -1.20000 
H17D  2    1.012926   -0.029124    0.128394   -21.00000   -1.20000 
AFIX   0 
C18'  1    1.211569   -0.072761    0.144581   -21.00000    0.11733    0.06045 = 
         0.13351   -0.01876   -0.03000    0.00532 
AFIX  33 
H18D  2    1.197827   -0.146714    0.134028   -21.00000   -1.50000 
H18E  2    1.251568   -0.036634    0.105074   -21.00000   -1.50000 
H18F  2    1.276270   -0.068481    0.180825   -21.00000   -1.50000 
AFIX   0 
PART   0 
C19   1    1.158389    0.240282    0.261647    11.00000    0.03943    0.04557 = 
         0.04282    0.00147   -0.00238   -0.00477 
C20   1    0.999004    0.103943    0.364982    11.00000    0.03602    0.04180 = 
         0.03388   -0.00447    0.00346   -0.00575 
C21   1    0.918495    0.014349    0.368200    11.00000    0.02881    0.04902 = 
         0.04552    0.00079   -0.00048   -0.00730 
AFIX  43 
H21   2    0.830974    0.014336    0.347356    11.00000   -1.20000 
AFIX   0 
C22   1    0.964525   -0.074620    0.401403    11.00000    0.03677    0.04365 = 
         0.04761   -0.00154    0.00082   -0.01025 
AFIX  43 
H22   2    0.908984   -0.135517    0.404336    11.00000   -1.20000 
AFIX   0 
C23   1    1.092898   -0.072845    0.430139    11.00000    0.03594    0.04138 = 
         0.03272   -0.00607    0.00265    0.00119 
C24   1    1.177097    0.013142    0.426178    11.00000    0.03722    0.05557 = 
         0.04622   -0.00161   -0.00942   -0.00971 
AFIX  43 
H24   2    1.266602    0.011366    0.445249    11.00000   -1.20000 
AFIX   0 
C25   1    1.128703    0.102294    0.393833    11.00000    0.04717    0.04841 = 
         0.04736    0.00128   -0.00973   -0.01757 
AFIX  43 
H25   2    1.184698    0.162974    0.391325    11.00000   -1.20000 
AFIX   0 
O7    4    0.628272    0.788253    0.106703    11.00000    0.04556    0.09477 = 
         0.03848   -0.01434   -0.00746    0.01332 
O8    4    0.852147    0.736834    0.126179    11.00000    0.03862    0.07304 = 
         0.03547   -0.00591    0.00307    0.00705 
O9    4    0.620884    0.592250    0.209507    11.00000    0.04986    0.05592 = 
         0.05841   -0.01370    0.00450    0.00582 
PART   1 
O10   4    0.395898    0.643033    0.187453    31.00000    0.04225    0.05461 = 
         0.05503   -0.01515   -0.00975   -0.00459 
PART   2 
O10'  4    0.395257    0.593544    0.222035   -31.00000    0.04225    0.05461 = 
         0.05503   -0.01515   -0.00975   -0.00459 
PART   0 
O11   4    0.380542    0.260922    0.462616    11.00000    0.09046    0.03680 = 
         0.08090    0.00556   -0.00158   -0.00693 
O12   4    0.218135    0.365685    0.502194    11.00000    0.07178    0.06745 = 
         0.10387    0.01863    0.02799   -0.01278 
N4    3    0.607186    0.781927    0.379706    11.00000    0.09194    0.04681 = 
         0.04525    0.00845   -0.02469   -0.02506 
H4    2    0.622122    0.765311    0.419971    11.00000    0.06651 
N5    3    0.245831    0.778512    0.313162    11.00000    0.03897    0.05913 = 
         0.06804   -0.01189    0.00630   -0.00439 
N6    3    0.325052    0.348511    0.468157    11.00000    0.05673    0.04274 = 
         0.05454    0.00413   -0.00890   -0.01282 
C26   1    0.582014    0.886227    0.364057    11.00000    0.03571    0.04544 = 
         0.03589   -0.00063    0.00127   -0.01415 
C27   1    0.577752    0.962319    0.413891    11.00000    0.04019    0.06320 = 
         0.03549   -0.00809    0.00567   -0.01739 
AFIX  43 
H27   2    0.592315    0.941848    0.458606    11.00000   -1.20000 
AFIX   0 
C28   1    0.552686    1.066560    0.398869    11.00000    0.03470    0.05980 = 
         0.05555   -0.02223    0.00591   -0.00707 
AFIX  43 
H28   2    0.551403    1.117694    0.433114    11.00000   -1.20000 
AFIX   0 
C29   1    0.529392    1.097294    0.334343    11.00000    0.04201    0.04414 = 
         0.07057   -0.01161   -0.00571    0.00211 
AFIX  43 
H29   2    0.510587    1.169161    0.324009    11.00000   -1.20000 
AFIX   0 
C30   1    0.533786    1.021831    0.284695    11.00000    0.04155    0.04802 = 
         0.04631   -0.00080   -0.00527    0.00054 
AFIX  43 
H30   2    0.517224    1.042822    0.240267    11.00000   -1.20000 
AFIX   0 
C31   1    0.561687    0.916885    0.298377    11.00000    0.02880    0.04335 = 
         0.03526   -0.00384    0.00175   -0.00499 
C32   1    0.569901    0.834975    0.244341    11.00000    0.03296    0.04484 = 
         0.03286   -0.00290   -0.00066   -0.00303 
AFIX  13 
H32   2    0.507887    0.859980    0.208391    11.00000   -1.20000 
AFIX   0 
C33   1    0.507394    0.731130    0.274431    11.00000    0.03104    0.04357 = 
         0.04190   -0.00743    0.00119   -0.00451 
C34   1    0.592634    0.694758    0.335356    11.00000    0.03781    0.04276 = 
         0.04832    0.00202   -0.00293   -0.00699 
AFIX  13 
H34   2    0.689133    0.671068    0.318367    11.00000   -1.20000 
AFIX   0 
C35   1    0.720484    0.820369    0.213314    11.00000    0.03415    0.05378 = 
         0.03321   -0.00335    0.00041   -0.00446 
AFIX  23 
H35A  2    0.767574    0.888746    0.213374    11.00000   -1.20000 
H35B  2    0.774204    0.770778    0.241289    11.00000   -1.20000 
AFIX   0 
C36   1    0.724968    0.779318    0.142993    11.00000    0.03728    0.05912 = 
         0.03604   -0.00393    0.00148    0.00092 
C37   1    0.886765    0.699501    0.057634    11.00000    0.05162    0.08491 = 
         0.03749   -0.01169    0.00532    0.01483 
C38   1    0.883405    0.792698    0.010387    11.00000    0.08668    0.11785 = 
         0.04386    0.01137    0.01838    0.03686 
AFIX 137 
H38A  2    0.787879    0.824176    0.011361    11.00000   -1.50000 
H38B  2    0.910568    0.769192   -0.034912    11.00000   -1.50000 
H38C  2    0.949592    0.845026    0.024140    11.00000   -1.50000 
AFIX   0 
C39   1    1.036383    0.655744    0.062333    11.00000    0.05610    0.09358 = 
         0.05768   -0.00492    0.01327    0.02056 
AFIX 137 
H39A  2    1.095823    0.710144    0.079282    11.00000   -1.50000 
H39B  2    1.073577    0.633713    0.018071    11.00000   -1.50000 
H39C  2    1.036350    0.595122    0.092682    11.00000   -1.50000 
AFIX   0 
C40   1    0.789359    0.612969    0.040295    11.00000    0.07244    0.11398 = 
         0.07506   -0.04814    0.00130    0.00777 
AFIX 137 
H40A  2    0.786086    0.560451    0.076196    11.00000   -1.50000 
H40B  2    0.824516    0.579486   -0.001312    11.00000   -1.50000 
H40C  2    0.694382    0.642918    0.034769    11.00000   -1.50000 
AFIX   0 
C41   1    0.515665    0.643271    0.222557    11.00000    0.03996    0.05090 = 
         0.05748   -0.01657    0.00313   -0.00545 
PART   1 
C42   1    0.390959    0.563901    0.134071    31.00000    0.05218    0.07031 = 
         0.06134   -0.00962   -0.00877   -0.00898 
AFIX  23 
H42A  2    0.325504    0.588651    0.100138    31.00000   -1.20000 
H42B  2    0.485879    0.552990    0.112044    31.00000   -1.20000 
AFIX   0 
C43   1    0.343050    0.466202    0.163614    31.00000    0.08055    0.07498 = 
         0.11881   -0.02716   -0.00241   -0.01579 
AFIX  33 
H43A  2    0.339207    0.412917    0.128848    31.00000   -1.50000 
H43B  2    0.408699    0.442037    0.196919    31.00000   -1.50000 
H43C  2    0.248846    0.477582    0.185052    31.00000   -1.50000 
AFIX   0 
PART   2 
C42'  1    0.408434    0.500168    0.180495   -31.00000    0.05218    0.07031 = 
         0.06134   -0.00962   -0.00877   -0.00898 
AFIX  23 
H42C  2    0.429028    0.438157    0.208786   -31.00000   -1.20000 
H42D  2    0.488870    0.507837    0.147664   -31.00000   -1.20000 
AFIX   0 
C43'  1    0.280068    0.482104    0.144927   -31.00000    0.08055    0.07498 = 
         0.11881   -0.02716   -0.00241   -0.01579 
AFIX  33 
H43D  2    0.293862    0.418664    0.117723   -31.00000   -1.50000 
H43E  2    0.200450    0.472961    0.177230   -31.00000   -1.50000 
H43F  2    0.260291    0.542640    0.116109   -31.00000   -1.50000 
AFIX   0 
PART   0 
C44   1    0.358837    0.756223    0.295806    11.00000    0.03660    0.04364 = 
         0.04488   -0.00742    0.00034   -0.00600 
C45   1    0.524364    0.603014    0.371846    11.00000    0.03691    0.03934 = 
         0.04753   -0.00250   -0.00065   -0.00278 
C46   1    0.574149    0.501036    0.359546    11.00000    0.04532    0.04491 = 
         0.05715   -0.00083    0.01125    0.00572 
AFIX  43 
H46   2    0.653320    0.488941    0.329449    11.00000   -1.20000 
AFIX   0 
C47   1    0.509206    0.416867    0.390840    11.00000    0.06080    0.03381 = 
         0.05924   -0.00379    0.00514    0.00432 
AFIX  43 
H47   2    0.543286    0.346905    0.382831    11.00000   -1.20000 
AFIX   0 
C48   1    0.394013    0.436690    0.433880    11.00000    0.04252    0.03797 = 
         0.04662    0.00069   -0.00461   -0.00774 
C49   1    0.344075    0.536795    0.448265    11.00000    0.04131    0.04310 = 
         0.05132    0.00022    0.00630   -0.00039 
AFIX  43 
H49   2    0.265365    0.548439    0.478700    11.00000   -1.20000 
AFIX   0 
C50   1    0.411345    0.620187    0.417294    11.00000    0.04815    0.03415 = 
         0.05235   -0.00353    0.00654    0.00160 
AFIX  43 
H50   2    0.379735    0.690121    0.427277    11.00000   -1.20000 
  
AFIX   0 
HKLF 4 
  
REM  ic18555 in P-1 
REM R1 =  0.0468 for    7652 Fo > 4sig(Fo)  and  0.0559 for all    9164 data 
REM    644 parameters refined using      6 restraints 
  
END 
  
WGHT      0.0514      1.0473 
  
REM Highest difference peak  0.474,  deepest hole -0.507,  1-sigma level  0.037 
Q1    1   1.0945  0.0568  0.2211  11.00000  0.05    0.47 
Q2    1   0.3842  0.5109  0.1071  11.00000  0.05    0.41 
Q3    1   1.1003  0.1187  0.1793  11.00000  0.05    0.28 
Q4    1   0.3553  0.4987  0.2059  11.00000  0.05    0.25 
Q5    1   0.4334  0.5829  0.2055  11.00000  0.05    0.25 
Q6    1   1.1906 -0.0427  0.1157  11.00000  0.05    0.23 
Q7    1   0.3548  0.6021  0.2350  11.00000  0.05    0.23 
Q8    1   0.6453  0.8256  0.2294  11.00000  0.05    0.19 
Q9    1   1.0797 -0.0443  0.1952  11.00000  0.05    0.19 
Q10   1   0.9731  0.2137  0.2916  11.00000  0.05    0.18 
Q11   1   0.6797  0.5780  0.2402  11.00000  0.05    0.17 
Q12   1   0.9722  0.4002  0.3073  11.00000  0.05    0.16 
Q13   1   0.4812  0.5799  0.0984  11.00000  0.05    0.16 
Q14   1   0.5527  0.9001  0.3310  11.00000  0.05    0.16 
Q15   1   0.7968  0.8031  0.2407  11.00000  0.05    0.16 
Q16   1   0.5503  0.7179  0.3050  11.00000  0.05    0.15 
Q17   1   0.4661  0.2788  0.4762  11.00000  0.05    0.15 
Q18   1   0.9691  0.2695  0.2436  11.00000  0.05    0.15 
Q19   1   0.4435  0.5133  0.1525  11.00000  0.05    0.15 
Q20   1   0.8371  0.1808  0.3103  11.00000  0.05    0.15 
;
_shelx_res_checksum              85918
